# Supplementary material for: Analysis of Food Insecurity in U.S. Colleges Using Current Assessment Tools—A Systematic Review
Source: Nutrients. 2026 Jun 10;18(12):1866. doi: 10.3390/nu18121866 (PMC13306034; doi:10.3390/nu18121866)
Supplement: Supplementary file 1 [file nutrients-18-01866-s001.zip]

Archive with 1 entries (1 files):
- nutrients-4305716-supplementary.pdf
